# Supplementary material for: tert-Butyl­aminium phosphite
Source: Acta Crystallogr Sect E Struct Rep Online. 2009 Feb 28;65(Pt 3):o639. doi: 10.1107/S1600536809006266 (PMC2968602; doi:10.1107/S1600536809006266)
Supplement: Supplementary file 2 [file e-65-0o639-Isup2.hkl]

# 
# h,k,l, Fc-squared, Fo-squared, sigma(Fo-squared) and status flag 
# 
data_I
_shelx_title ' B in       P21/c' 
_shelx_refln_list_code          4 
_shelx_F_calc_maximum       91.41 
_exptl_crystal_F_000       336.00 
_reflns_d_resolution_high  0.8255 
 
loop_ 
 _symmetry_equiv_pos_as_xyz 
 'x, y, z' 
 '-x, y+1/2, -z+1/2' 
 '-x, -y, -z' 
 'x, -y-1/2, z-1/2' 
 
_cell_length_a     7.6200 
_cell_length_b     6.5600 
_cell_length_c    17.5450 
_cell_angle_alpha  90.000 
_cell_angle_beta  111.100 
_cell_angle_gamma  90.000 
 
_shelx_F_squared_multiplier     1.000 
 
loop_ 
 _refln_index_h 
 _refln_index_k 
 _refln_index_l 
 _refln_F_squared_calc 
 _refln_F_squared_meas 
 _refln_F_squared_sigma 
 _refln_observed_status 
   1   0   0     7753.86     7772.93    151.16 o 
   2   0   0     6347.20     6317.27    122.26 o 
   3   0   0     3606.73     3747.87     50.58 o 
   4   0   0      653.34      684.13     11.31 o 
   5   0   0       58.23       62.75      2.65 o 
   6   0   0       29.67       25.78      2.05 o 
   7   0   0       68.07       66.38      3.33 o 
   8   0   0        3.61        2.37      2.06 o 
   1   1   0     3209.75     3221.14     56.47 o 
   2   1   0      380.55      439.55      5.00 o 
   3   1   0     1027.85      955.10     10.17 o 
   4   1   0      944.96      956.49     10.60 o 
   5   1   0      169.25      149.78      3.03 o 
   6   1   0      317.86      338.29      5.41 o 
   7   1   0      109.62      105.35      4.53 o 
   8   1   0       22.77       25.06      3.81 o 
   0   2   0     6909.21     6880.35    133.20 o 
   1   2   0     4650.52     4555.89     78.56 o 
   2   2   0      830.51      796.67     10.05 o 
   3   2   0      411.95      410.78      5.27 o 
   4   2   0       34.84       33.43      1.36 o 
   5   2   0       19.64       17.81      1.22 o 
   6   2   0       22.03       21.51      1.45 o 
   7   2   0        0.09        1.90      0.90 o 
   8   2   0        9.49        5.70      2.42 o 
   1   3   0      152.58      166.56      2.78 o 
   2   3   0       89.74       79.34      2.16 o 
   3   3   0       77.60       70.89      1.88 o 
   4   3   0      719.71      677.92      8.47 o 
   5   3   0      148.60      157.03      3.41 o 
   6   3   0       99.48       99.49      3.68 o 
   7   3   0      132.23      131.31      5.13 o 
   0   4   0     3948.56     4064.80     82.04 o 
   1   4   0     1035.31     1085.33     14.21 o 
   2   4   0      190.20      202.35      4.19 o 
   3   4   0      127.16      133.09      3.55 o 
   4   4   0      215.87      193.26      3.82 o 
   5   4   0      180.48      183.42      3.93 o 
   6   4   0        9.87        6.92      1.38 o 
   7   4   0       56.13       51.71      3.73 o 
   1   5   0      173.34      181.10      4.29 o 
   2   5   0       37.74       30.28      2.98 o 
   3   5   0      147.61      139.37      3.82 o 
   4   5   0      164.77      159.65      3.68 o 
   5   5   0       10.62       10.38      1.25 o 
   6   5   0       78.85       85.96      4.39 o 
   0   6   0      177.36      190.13      5.53 o 
   1   6   0        1.45        0.98      0.96 o 
   2   6   0        0.34       -0.71      1.23 o 
   3   6   0        3.16        5.23      1.51 o 
   4   6   0       37.83       34.50      2.15 o 
   5   6   0        4.46        3.37      1.26 o 
   1   7   0       11.80       14.23      1.61 o 
   2   7   0        0.01       -0.25      1.10 o 
   3   7   0       11.79        7.35      1.96 o 
   4   7   0       28.71       33.13      2.59 o 
  -8   1   1        0.07       -0.43      1.11 o 
  -7   1   1       39.30       41.58      1.96 o 
  -6   1   1       11.46        8.17      0.97 o 
  -5   1   1        0.69        0.60      0.50 o 
  -4   1   1        0.79        1.38      0.52 o 
  -3   1   1      513.85      551.56      6.35 o 
  -2   1   1      627.91      659.64      7.00 o 
  -1   1   1      606.59      655.52      9.85 o 
   0   1   1      509.58      520.18      7.86 o 
   1   1   1      112.86      103.86      1.55 o 
   2   1   1      243.88      261.90      3.90 o 
   3   1   1      315.18      308.86      4.15 o 
   4   1   1      100.04      105.28      2.29 o 
   5   1   1      248.56      237.96      4.05 o 
   6   1   1       10.34       11.55      1.16 o 
   7   1   1       12.79        8.82      1.71 o 
   8   1   1        4.88        4.37      1.60 o 
  -8   2   1       15.84       15.94      2.38 o 
  -7   2   1       24.49       28.45      2.04 o 
  -6   2   1      142.01      147.89      3.50 o 
  -5   2   1      103.97      100.10      2.47 o 
  -4   2   1      336.32      319.84      4.64 o 
  -3   2   1      201.20      212.97      3.27 o 
  -2   2   1       81.87       86.40      2.00 o 
  -1   2   1      174.72      195.08      3.17 o 
   0   2   1        9.75        4.89      0.85 o 
   1   2   1      175.84      198.94      3.26 o 
   2   2   1       24.93       19.60      0.86 o 
   3   2   1        7.98        5.87      0.63 o 
   4   2   1        9.49        9.51      0.88 o 
   5   2   1       14.24       15.24      1.77 o 
   6   2   1        0.31        0.47      0.60 o 
   7   2   1        9.83        9.87      1.62 o 
   8   2   1        0.23        0.60      2.10 o 
  -8   3   1        0.57        1.56      1.38 o 
  -7   3   1       12.74       12.29      1.65 o 
  -6   3   1       53.16       55.01      2.56 o 
  -5   3   1       29.42       35.51      1.77 o 
  -4   3   1      131.91      126.14      2.78 o 
  -3   3   1       47.50       49.84      1.80 o 
  -2   3   1       77.13       90.17      2.30 o 
  -1   3   1        0.21        2.42      0.38 o 
   0   3   1      316.80      397.70      7.54 o 
   1   3   1      117.05      127.03      3.18 o 
   2   3   1        0.71        0.38      0.38 o 
   3   3   1       22.27       18.12      1.08 o 
   4   3   1        8.71        6.54      0.82 o 
   5   3   1        0.35       -0.32      0.52 o 
   6   3   1       13.77       13.38      1.53 o 
   7   3   1        5.17        4.59      1.48 o 
  -7   4   1       98.57      109.81      5.00 o 
  -6   4   1       91.73       96.29      3.61 o 
  -5   4   1      279.72      268.27      4.88 o 
  -4   4   1      294.20      274.03      4.71 o 
  -3   4   1      140.75      131.63      4.16 o 
  -2   4   1       79.03       70.66      2.29 o 
  -1   4   1        0.01       -0.61      0.45 o 
   0   4   1        8.47       10.63      1.30 o 
   1   4   1       57.43       48.95      1.61 o 
   2   4   1       82.09       73.88      2.93 o 
   3   4   1      109.23      103.31      2.55 o 
   4   4   1       62.07       57.94      2.26 o 
   5   4   1       64.71       73.30      3.24 o 
   6   4   1       20.14       21.05      2.18 o 
   7   4   1        1.98        1.67      1.49 o 
  -6   5   1        0.41        0.83      1.05 o 
  -5   5   1       52.46       55.03      6.21 o 
  -4   5   1      161.39      149.80      5.36 o 
  -3   5   1      313.72      310.52      6.14 o 
  -2   5   1      796.34      783.19     20.90 o 
  -1   5   1      254.88      250.33      5.17 o 
   0   5   1      351.72      321.85      5.04 o 
   1   5   1       69.00       71.84      2.51 o 
   2   5   1       23.98       21.75      1.66 o 
   3   5   1        8.45        7.70      1.56 o 
   4   5   1       71.19       68.94      2.42 o 
   5   5   1       54.18       53.87      2.38 o 
   6   5   1       26.63       25.99      2.91 o 
  -5   6   1       91.59       87.36      3.63 o 
  -4   6   1       57.40       52.03      3.60 o 
  -3   6   1       61.27       55.94      8.81 o 
  -2   6   1        1.67        2.31      1.09 o 
  -1   6   1       52.66       54.64      3.17 o 
   0   6   1       44.05       41.16      1.86 o 
   1   6   1      241.96      227.05      5.34 o 
   2   6   1      131.76      140.22      5.09 o 
   3   6   1      103.80      107.13      3.67 o 
   4   6   1      122.19      117.93      3.36 o 
   5   6   1       41.54       43.16      6.28 o 
  -4   7   1      115.82      118.87      5.50 o 
  -3   7   1      142.15      150.17      5.98 o 
  -2   7   1       95.10       87.02      4.41 o 
  -1   7   1       91.13       95.84      3.42 o 
   0   7   1       27.58       29.62      2.16 o 
   1   7   1       19.90       19.55      2.32 o 
   2   7   1       13.07       15.17      2.22 o 
   3   7   1        2.35        1.16      1.41 o 
  -8   0   2       19.90       24.42      3.58 o 
  -7   0   2       47.21       54.52      6.93 o 
  -6   0   2      138.77      139.43      5.76 o 
  -5   0   2      692.56      753.10     12.66 o 
  -4   0   2      132.43      124.75      3.36 o 
  -3   0   2        4.93        5.45      2.39 o 
  -2   0   2     7087.07     7054.73    136.29 o 
  -1   0   2      249.57      204.16      5.04 o 
   0   0   2      546.25      585.76     12.43 o 
   1   0   2     4744.41     4541.37    112.72 o 
   2   0   2     3576.82     3674.83     49.24 o 
   3   0   2      176.51      186.08      4.06 o 
   4   0   2      330.02      295.07      6.11 o 
   5   0   2     1057.43     1075.38     22.26 o 
   6   0   2      165.51      138.78      6.64 o 
   7   0   2      166.27      153.38      7.39 o 
   8   0   2       37.70       43.56      4.88 o 
  -8   1   2       77.48       76.14      3.17 o 
  -7   1   2      125.73      123.37      3.72 o 
  -6   1   2      210.54      204.15      3.85 o 
  -5   1   2       57.43       57.78      1.77 o 
  -4   1   2     1030.79     1064.01     11.46 o 
  -3   1   2     1167.94     1156.24     14.62 o 
  -2   1   2     7150.56     7363.64    199.16 o 
  -1   1   2     8356.19     8791.09    508.06 o 
   0   1   2        6.81       16.64      0.50 o 
   1   1   2     2904.91     3092.10     35.13 o 
   2   1   2      188.30      192.21      3.15 o 
   3   1   2       36.89       32.66      3.26 o 
   4   1   2     1126.87     1148.26     12.49 o 
   5   1   2      455.76      447.58      6.25 o 
   6   1   2      234.31      235.10      5.12 o 
   7   1   2       39.94       46.12      3.82 o 
   8   1   2        0.65        0.14      1.36 o 
  -8   2   2      127.97      135.43      7.25 o 
  -7   2   2       42.56       44.10      2.44 o 
  -6   2   2      447.75      437.99      6.44 o 
  -5   2   2      380.28      369.87      5.40 o 
  -4   2   2      154.33      158.91      2.89 o 
  -3   2   2       70.96       64.19      1.83 o 
  -2   2   2       65.24       91.66      1.65 o 
  -1   2   2      409.96      459.99      6.05 o 
   0   2   2     1826.50     1796.77     20.63 o 
   1   2   2      102.98      114.63      2.20 o 
   2   2   2      339.14      370.71      4.71 o 
   3   2   2       48.43       54.43      1.56 o 
   4   2   2       42.14       35.12      1.43 o 
   5   2   2       84.04       88.60      2.42 o 
   6   2   2      272.72      257.26      5.52 o 
   7   2   2      120.28      121.99      7.79 o 
  -8   3   2       58.55       63.26      3.97 o 
  -7   3   2       63.37       60.11      2.90 o 
  -6   3   2      379.49      379.63      7.91 o 
  -5   3   2       53.09       58.61      2.83 o 
  -4   3   2      112.57      124.44      2.69 o 
  -3   3   2       83.09       82.38      1.79 o 
  -2   3   2     3215.61     3318.11     40.20 o 
  -1   3   2      438.64      428.65      6.05 o 
   0   3   2      307.11      287.44      4.12 o 
   1   3   2      169.22      162.25      2.81 o 
   2   3   2       11.41       10.30      0.98 o 
   3   3   2      119.39      110.54      2.45 o 
   4   3   2      109.51      108.92      2.92 o 
   5   3   2      306.05      300.83      5.12 o 
   6   3   2       71.91       76.85      3.02 o 
   7   3   2        4.12        4.05      1.52 o 
  -7   4   2       17.97       18.61      2.05 o 
  -6   4   2       69.51       71.55      3.09 o 
  -5   4   2      502.50      490.63      8.60 o 
  -4   4   2       51.29       55.75      2.24 o 
  -3   4   2      355.94      347.63      6.09 o 
  -2   4   2     1131.19     1143.67     18.77 o 
  -1   4   2       72.52       70.11      1.75 o 
   0   4   2      470.74      479.02      9.97 o 
   1   4   2      233.41      240.85      4.55 o 
   2   4   2       68.01       57.00      2.07 o 
   3   4   2      121.63      106.38      2.63 o 
   4   4   2       86.54       84.50      2.49 o 
   5   4   2      231.66      215.85      5.16 o 
   6   4   2       94.24       98.11      3.59 o 
   7   4   2       22.48       19.98      3.76 o 
  -6   5   2       73.85       74.89      3.32 o 
  -5   5   2       11.37       11.36      2.07 o 
  -4   5   2       61.42       67.83      2.71 o 
  -3   5   2        0.09       -0.31      0.75 o 
  -2   5   2      161.21      169.73      5.26 o 
  -1   5   2      228.08      222.01      6.01 o 
   0   5   2      107.54       88.32      2.12 o 
   1   5   2        6.43        5.38      0.91 o 
   2   5   2        0.61        0.08      0.56 o 
   3   5   2       40.37       36.90      2.16 o 
   4   5   2       67.65       67.31      2.40 o 
   5   5   2       30.48       31.31      2.29 o 
   6   5   2       11.02       10.52      2.10 o 
  -5   6   2       50.30       45.09      2.81 o 
  -4   6   2        0.55        0.97      1.14 o 
  -3   6   2        0.07       -0.47      0.95 o 
  -2   6   2       21.52       22.75      2.40 o 
  -1   6   2        8.03        6.52      1.50 o 
   0   6   2       42.21       43.51      1.90 o 
   1   6   2      152.68      151.18      3.45 o 
   2   6   2        5.43        2.57      1.22 o 
   3   6   2       35.66       37.73      2.02 o 
   4   6   2        0.61        1.04      0.83 o 
   5   6   2        9.01        8.95      1.58 o 
  -4   7   2        0.16        1.01      1.49 o 
  -3   7   2        0.86        0.26      1.32 o 
  -2   7   2       39.47       44.26      3.96 o 
  -1   7   2        4.00        4.06      1.01 o 
   0   7   2       14.71       12.33      1.32 o 
   1   7   2        2.00        0.50      0.81 o 
   2   7   2       14.22       11.23      2.13 o 
   3   7   2        4.07        2.36      1.85 o 
  -8   1   3        0.99        0.63      1.12 o 
  -7   1   3       56.23       59.16      2.57 o 
  -6   1   3        8.20        7.14      0.89 o 
  -5   1   3      282.04      303.60      4.54 o 
  -4   1   3      662.38      634.39      7.37 o 
  -3   1   3      364.99      393.75      4.73 o 
  -2   1   3     1388.56     1490.46     17.34 o 
  -1   1   3      269.87      298.19      3.08 o 
   0   1   3        0.88        1.65      0.35 o 
   1   1   3       75.08       84.58      1.40 o 
   2   1   3       92.32       94.09      1.74 o 
   3   1   3      312.30      303.09      4.16 o 
   4   1   3       32.29       36.87      1.38 o 
   5   1   3        0.00       -0.74      0.53 o 
   6   1   3        4.98        4.22      1.35 o 
   7   1   3       18.31       20.07      3.59 o 
  -8   2   3        4.10        3.09      1.24 o 
  -7   2   3        1.73        1.88      0.95 o 
  -6   2   3        9.68        8.83      1.23 o 
  -5   2   3        2.42        2.35      0.59 o 
  -4   2   3       60.36       64.03      1.97 o 
  -3   2   3        1.73        5.02      3.73 o 
  -2   2   3       41.90       37.19      1.63 o 
  -1   2   3       19.56       14.81      0.90 o 
   0   2   3       21.47       17.13      0.71 o 
   1   2   3       75.61       69.56      1.28 o 
   2   2   3       35.99       32.53      1.47 o 
   3   2   3       54.78       54.55      1.58 o 
   4   2   3        3.07        1.25      0.70 o 
   5   2   3        0.52        0.78      0.85 o 
   6   2   3       13.34       15.28      3.55 o 
   7   2   3       18.92       21.46      2.56 o 
  -8   3   3       65.93       71.61      3.31 o 
  -7   3   3       67.84       66.82      2.94 o 
  -6   3   3      127.22      130.83      3.89 o 
  -5   3   3       99.08      103.70      3.20 o 
  -4   3   3       26.39       24.69      1.46 o 
  -3   3   3       89.72       88.50      1.91 o 
  -2   3   3      116.32      120.75      2.59 o 
  -1   3   3       95.60       97.68      2.23 o 
   0   3   3      940.44      933.21     11.81 o 
   1   3   3      296.42      313.90      4.32 o 
   2   3   3      205.12      224.61      3.60 o 
   3   3   3       25.93       27.42      1.32 o 
   4   3   3       18.62       20.93      1.31 o 
   5   3   3       16.61       19.65      1.68 o 
   6   3   3       32.74       39.35      2.69 o 
   7   3   3       21.34       20.02      2.53 o 
  -7   4   3        0.00       -0.13      0.97 o 
  -6   4   3        1.28        1.00      1.38 o 
  -5   4   3       45.40       54.68      2.54 o 
  -4   4   3       20.26       25.33      1.66 o 
  -3   4   3      101.59      106.17      3.94 o 
  -2   4   3      136.35      136.41      3.89 o 
  -1   4   3      155.40      148.98      4.15 o 
   0   4   3      195.40      196.47      5.44 o 
   1   4   3      188.97      176.54      3.24 o 
   2   4   3      189.44      179.43      3.40 o 
   3   4   3       65.59       63.75      2.48 o 
   4   4   3        9.29        9.08      1.06 o 
   5   4   3        4.20        2.72      0.96 o 
   6   4   3       14.71       12.78      1.66 o 
  -7   5   3       60.36       65.05      3.55 o 
  -6   5   3      150.33      150.07      5.78 o 
  -5   5   3      181.21      174.17      4.83 o 
  -4   5   3      401.31      381.52     10.33 o 
  -3   5   3      228.82      222.57      9.35 o 
  -2   5   3      146.44      134.44      5.33 o 
  -1   5   3      161.78      176.25      5.26 o 
   0   5   3       51.48       51.85      1.98 o 
   1   5   3       14.95       13.85      1.15 o 
   2   5   3      178.02      178.74      5.43 o 
   3   5   3      320.80      319.84      5.46 o 
   4   5   3       95.18       98.52      5.67 o 
   5   5   3       91.07       94.00      3.55 o 
   6   5   3       25.11       23.53      2.88 o 
  -5   6   3        6.70        7.53      1.90 o 
  -4   6   3       27.38       33.60      3.10 o 
  -3   6   3       80.86       87.16      4.20 o 
  -2   6   3       30.09       32.00      2.72 o 
  -1   6   3      210.00      204.47      6.24 o 
   0   6   3      192.69      181.01      4.57 o 
   1   6   3      119.28      124.85      3.11 o 
   2   6   3      268.41      277.79      6.11 o 
   3   6   3       59.33       53.38      2.30 o 
   4   6   3       14.55       13.59      1.71 o 
   5   6   3        3.85        5.34      1.40 o 
  -4   7   3        5.28        4.30      1.79 o 
  -3   7   3        1.50        1.14      2.03 o 
  -2   7   3        0.71        0.08      1.24 o 
  -1   7   3        0.00        0.27      0.67 o 
   0   7   3        0.00        0.90      0.80 o 
   1   7   3        5.89        6.57      1.19 o 
   2   7   3       15.87       18.87      1.87 o 
   3   7   3       61.38       58.94      8.09 o 
  -9   0   4       13.29       10.24      2.98 o 
  -8   0   4      160.79      159.69      8.24 o 
  -7   0   4      112.23      117.54      6.46 o 
  -6   0   4      145.33      153.49      4.47 o 
  -5   0   4      256.57      242.04      5.41 o 
  -4   0   4      206.43      217.31      4.56 o 
  -3   0   4       96.96       85.43      2.18 o 
  -2   0   4      107.05      133.01      3.07 o 
  -1   0   4      101.90       78.15      2.79 o 
   0   0   4     6475.04     6338.89    203.24 o 
   1   0   4     5832.61     5949.94    376.95 o 
   2   0   4     3753.81     3827.49    107.81 o 
   3   0   4     5186.62     5205.00     73.61 o 
   4   0   4     1250.00     1213.60     18.59 o 
   5   0   4      321.76      317.05     10.51 o 
   6   0   4       71.13       63.16      4.67 o 
   7   0   4        1.83        0.70      1.80 o 
  -9   1   4        4.03        4.89      1.72 o 
  -8   1   4       11.48       10.48      1.91 o 
  -7   1   4       18.89       19.17      3.54 o 
  -6   1   4       50.95       46.98      2.30 o 
  -5   1   4        2.95        5.51      0.94 o 
  -4   1   4      365.07      339.73      4.47 o 
  -3   1   4      739.07      637.60      8.59 o 
  -2   1   4     3126.61     2988.49     33.64 o 
  -1   1   4     5932.52     5693.62     47.56 o 
   0   1   4     2014.97     1916.14     16.36 o 
   1   1   4       20.27        8.41      0.68 o 
   2   1   4      106.00      116.57      1.99 o 
   3   1   4      465.83      482.81      5.94 o 
   4   1   4      390.09      414.45      5.62 o 
   5   1   4      177.06      170.23      5.15 o 
   6   1   4       56.13       69.44      3.51 o 
   7   1   4       42.65       41.03      3.24 o 
  -8   2   4      158.78      156.49      5.97 o 
  -7   2   4       77.36       84.52      4.90 o 
  -6   2   4       53.70       53.65      2.64 o 
  -5   2   4      105.96      105.80      3.01 o 
  -4   2   4      109.76      114.30      2.65 o 
  -3   2   4      454.01      513.11      6.76 o 
  -2   2   4     1444.21     1609.42     18.95 o 
  -1   2   4      188.20      158.37      2.45 o 
   0   2   4       96.35      111.30      1.75 o 
   1   2   4       39.94       28.29      0.96 o 
   2   2   4     1455.30     1347.06     13.95 o 
   3   2   4      787.92      798.17      9.19 o 
   4   2   4     1216.93     1193.65     15.42 o 
   5   2   4      419.37      430.60      8.18 o 
   6   2   4       69.92       68.59      3.57 o 
   7   2   4       81.25       75.30      4.95 o 
  -8   3   4       11.69       12.69      1.79 o 
  -7   3   4       45.77       48.20      2.63 o 
  -6   3   4        0.51       -0.16      0.74 o 
  -5   3   4       23.38       22.47      1.69 o 
  -4   3   4      959.38      959.33     10.75 o 
  -3   3   4      284.73      278.56      3.99 o 
  -2   3   4     1314.38     1194.83     14.80 o 
  -1   3   4     4278.31     4376.04     49.01 o 
   0   3   4      307.81      298.85      4.23 o 
   1   3   4      446.00      431.32      5.49 o 
   2   3   4       56.68       55.13      2.21 o 
   3   3   4       79.14       82.36      2.18 o 
   4   3   4       77.61       72.28      3.50 o 
   5   3   4      185.45      185.20      4.60 o 
   6   3   4        0.86        1.80      1.20 o 
   7   3   4       32.76       37.65      3.32 o 
  -7   4   4       98.11       99.54      4.92 o 
  -6   4   4       22.95       24.43      2.51 o 
  -5   4   4      184.33      178.43      5.96 o 
  -4   4   4      271.17      257.02      9.99 o 
  -3   4   4        0.03        0.93      0.87 o 
  -2   4   4      204.79      213.05      4.09 o 
  -1   4   4        6.25        7.97      0.87 o 
   0   4   4      240.66      243.20      4.15 o 
   1   4   4      305.56      308.14      4.67 o 
   2   4   4      444.94      441.46      6.21 o 
   3   4   4      497.03      485.41      6.86 o 
   4   4   4      281.95      287.07      5.99 o 
   5   4   4        9.40       11.77      1.97 o 
   6   4   4        4.04        1.08      1.36 o 
  -7   5   4        7.76        8.03      1.68 o 
  -6   5   4        0.89        2.74      1.15 o 
  -5   5   4        1.97        3.30      3.60 o 
  -4   5   4      118.82      120.33      4.83 o 
  -3   5   4      360.89      333.43      8.29 o 
  -2   5   4      353.56      364.68     10.59 o 
  -1   5   4      848.90      831.98     15.03 o 
   0   5   4      504.99      528.18      8.55 o 
   1   5   4       23.80       26.57      1.34 o 
   2   5   4       21.46       19.46      1.37 o 
   3   5   4        1.63        1.75      0.72 o 
   4   5   4       47.15       43.69      2.50 o 
   5   5   4        3.24        5.94      1.31 o 
  -6   6   4        1.75        2.09      1.20 o 
  -5   6   4        6.77        8.39      4.45 o 
  -4   6   4        1.63        1.94      1.46 o 
  -3   6   4        0.00        1.30      1.20 o 
  -2   6   4       47.91       53.40      3.41 o 
  -1   6   4       87.58       88.83      3.99 o 
   0   6   4       27.01       23.29      1.48 o 
   1   6   4       24.18       22.64      1.49 o 
   2   6   4        0.05        0.32      0.66 o 
   3   6   4       42.97       42.46      2.73 o 
   4   6   4       29.16       31.17      3.67 o 
  -4   7   4       54.65       58.68      6.24 o 
  -3   7   4       22.05       18.03      3.15 o 
  -2   7   4      106.66      111.23      8.10 o 
  -1   7   4      167.02      167.21      4.06 o 
   0   7   4       50.20       53.01      2.76 o 
   1   7   4       18.68       18.88      1.92 o 
   2   7   4        0.94        1.23      0.73 o 
   3   7   4        2.26        6.77      1.65 o 
  -9   1   5       10.65       14.81      2.90 o 
  -8   1   5        2.20        2.23      1.28 o 
  -7   1   5       19.26       21.25      2.31 o 
  -6   1   5      158.92      160.29      3.93 o 
  -5   1   5        1.39        1.56      0.61 o 
  -4   1   5       69.56       69.39      1.54 o 
  -3   1   5       51.38       56.92      1.81 o 
  -2   1   5     1135.63     1216.92     12.52 o 
  -1   1   5      577.08      655.84      6.23 o 
   0   1   5     1248.35     1344.18     11.76 o 
   1   1   5      649.14      680.65      7.22 o 
   2   1   5       86.51       90.46      1.68 o 
   3   1   5        1.30        1.86      0.45 o 
   4   1   5        1.36        0.30      0.59 o 
   5   1   5       52.33       50.66      3.03 o 
   6   1   5       13.01       14.60      3.33 o 
   7   1   5        0.94        0.50      1.30 o 
  -8   2   5       26.69       26.68      2.82 o 
  -7   2   5        5.94        5.69      1.17 o 
  -6   2   5      144.47      148.52      5.40 o 
  -5   2   5      201.83      197.96      4.31 o 
  -4   2   5      221.35      232.50      3.51 o 
  -3   2   5     1095.59     1117.61     14.08 o 
  -2   2   5      309.18      328.11      5.06 o 
  -1   2   5      635.62      660.03      6.49 o 
   0   2   5      186.74      212.37      2.37 o 
   1   2   5      117.29      119.58      1.76 o 
   2   2   5       43.98       35.05      1.35 o 
   3   2   5       12.06       13.27      0.94 o 
   4   2   5        2.96        3.01      0.77 o 
   5   2   5        2.11        1.26      1.04 o 
   6   2   5        0.61        0.06      1.15 o 
   7   2   5        5.53        7.39      2.11 o 
  -8   3   5        4.17        5.36      2.24 o 
  -7   3   5        3.08        2.43      1.52 o 
  -6   3   5        5.32        6.99      1.50 o 
  -5   3   5        9.65        7.05      1.84 o 
  -4   3   5       14.01       17.32      1.28 o 
  -3   3   5      158.66      153.19      3.98 o 
  -2   3   5       38.14       42.54      1.58 o 
  -1   3   5       51.94       42.51      1.55 o 
   0   3   5       88.05       90.15      2.00 o 
   1   3   5       19.29       15.31      0.77 o 
   2   3   5      127.62      120.37      2.50 o 
   3   3   5       99.87       88.86      3.31 o 
   4   3   5       41.66       41.60      2.34 o 
   5   3   5       30.54       35.42      2.82 o 
   6   3   5        2.53        0.99      1.18 o 
  -7   4   5       76.75       81.01      5.20 o 
  -6   4   5      109.61      109.45      3.75 o 
  -5   4   5      224.37      223.15      6.83 o 
  -4   4   5      501.35      497.32     21.61 o 
  -3   4   5      492.14      501.39      7.77 o 
  -2   4   5      502.61      489.21      7.47 o 
  -1   4   5      266.97      266.86      4.84 o 
   0   4   5      155.86      158.84      3.12 o 
   1   4   5       18.64       18.18      0.83 o 
   2   4   5        1.62        1.38      0.54 o 
   3   4   5        1.01        0.65      0.70 o 
   4   4   5       14.49       12.84      1.48 o 
   5   4   5        7.21        7.28      1.67 o 
   6   4   5       14.51       18.08      2.56 o 
  -7   5   5       52.55       53.22      4.49 o 
  -6   5   5       77.46       75.54      3.35 o 
  -5   5   5       44.06       39.16      3.20 o 
  -4   5   5        0.61        0.43      1.06 o 
  -3   5   5       38.59       32.50      2.61 o 
  -2   5   5      584.03      581.66     11.80 o 
  -1   5   5      645.92      619.90      9.29 o 
   0   5   5      620.34      607.85      9.51 o 
   1   5   5      761.13      743.65      8.38 o 
   2   5   5      109.81      109.30      2.86 o 
   3   5   5       74.76       75.97      2.93 o 
   4   5   5        5.99        5.37      1.77 o 
   5   5   5       12.67       12.91      1.92 o 
  -6   6   5       50.77       57.99      3.35 o 
  -5   6   5      110.74      116.59      7.81 o 
  -4   6   5      104.83      107.36      4.97 o 
  -3   6   5      203.53      194.48      6.49 o 
  -2   6   5      142.69      149.37      6.03 o 
  -1   6   5       15.40       11.87      2.83 o 
   0   6   5       40.72       41.73      1.84 o 
   1   6   5       10.69       10.91      1.14 o 
   2   6   5       28.87       27.55      1.53 o 
   3   6   5        3.97        3.79      1.10 o 
   4   6   5       45.10       44.74      2.83 o 
  -4   7   5        0.01       -0.13      1.45 o 
  -3   7   5       37.41       43.25      6.84 o 
  -2   7   5       69.32       73.46      4.14 o 
  -1   7   5       88.12       88.09      3.11 o 
   0   7   5      132.55      139.66      4.16 o 
   1   7   5      100.98      102.92      3.65 o 
   2   7   5       64.28       69.05      2.95 o 
  -9   0   6       64.86       71.09      6.25 o 
  -8   0   6      173.01      168.87      8.60 o 
  -7   0   6      264.96      252.68     10.33 o 
  -6   0   6       11.16       12.25      2.48 o 
  -5   0   6       94.66      101.80      3.04 o 
  -4   0   6     1512.54     1506.45     21.64 o 
  -3   0   6     1913.29     1842.94     26.46 o 
  -2   0   6      829.55      758.96     11.77 o 
  -1   0   6     2271.09     2249.81     24.81 o 
   0   0   6     1704.77     1803.07     20.14 o 
   1   0   6        4.22        3.38      1.09 o 
   2   0   6       21.54       33.21      1.28 o 
   3   0   6      254.90      261.38      8.57 o 
   4   0   6      110.48      106.44      5.49 o 
   5   0   6        0.29       -1.38      1.14 o 
   6   0   6       49.68       50.43      4.86 o 
   7   0   6        5.04        3.15      2.21 o 
  -9   1   6       96.61      115.19      5.42 o 
  -8   1   6       38.86       43.99      3.35 o 
  -7   1   6      320.15      315.64     11.29 o 
  -6   1   6      519.55      509.11      8.21 o 
  -5   1   6      190.04      188.31      3.95 o 
  -4   1   6      575.44      538.91      6.65 o 
  -3   1   6      143.76      149.21      3.14 o 
  -2   1   6      141.21      128.80      2.26 o 
  -1   1   6       69.66       65.41      1.26 o 
   0   1   6      982.32      999.30      9.04 o 
   1   1   6      433.75      411.49      4.80 o 
   2   1   6     1731.33     1762.13     20.24 o 
   3   1   6      617.95      620.40      8.72 o 
   4   1   6      199.46      196.91     14.04 o 
   5   1   6      379.61      361.28      8.66 o 
   6   1   6       97.16       84.63      4.12 o 
   7   1   6       25.01       22.43      2.77 o 
  -8   2   6        5.03        5.54      1.99 o 
  -7   2   6       70.47       77.49      4.00 o 
  -6   2   6      122.37      119.94      3.46 o 
  -5   2   6      646.91      664.40      9.85 o 
  -4   2   6      167.90      141.45      4.89 o 
  -3   2   6     1201.16     1186.02     14.95 o 
  -2   2   6       77.04       69.08      1.97 o 
  -1   2   6      382.40      487.36      4.60 o 
   0   2   6       41.89       67.55      1.29 o 
   1   2   6      244.25      253.36      2.76 o 
   2   2   6      107.36      100.40      2.04 o 
   3   2   6      174.10      161.03      5.22 o 
   4   2   6      182.95      178.56      6.16 o 
   5   2   6      206.30      198.60      6.10 o 
   6   2   6        9.78       16.74      2.47 o 
   7   2   6        5.87        6.51      1.92 o 
  -8   3   6       49.41       57.48      6.27 o 
  -7   3   6      112.56      111.83      4.13 o 
  -6   3   6      491.76      482.24      8.47 o 
  -5   3   6      133.61      135.39      4.89 o 
  -4   3   6      168.32      167.53      4.10 o 
  -3   3   6      793.01      831.70     11.26 o 
  -2   3   6        8.67       10.25      0.96 o 
  -1   3   6       25.90       26.68      1.14 o 
   0   3   6       72.20       58.48      1.49 o 
   1   3   6      353.69      359.23      3.91 o 
   2   3   6      331.55      323.48      4.72 o 
   3   3   6      455.25      463.42      7.95 o 
   4   3   6       48.22       50.30      2.37 o 
   5   3   6      166.22      149.67      5.35 o 
   6   3   6       71.58       64.51      4.01 o 
  -7   4   6       28.64       26.79      4.29 o 
  -6   4   6        3.85        5.69      1.21 o 
  -5   4   6      259.19      251.87      7.40 o 
  -4   4   6      589.06      564.95     14.26 o 
  -3   4   6     1101.86     1109.29     14.95 o 
  -2   4   6     1445.52     1407.90     17.77 o 
  -1   4   6      524.84      499.23      7.65 o 
   0   4   6      107.29      118.88      2.43 o 
   1   4   6       84.31       80.05      1.78 o 
   2   4   6       48.53       48.05      2.37 o 
   3   4   6        0.09        0.24      0.63 o 
   4   4   6       54.74       51.72      2.56 o 
   5   4   6       21.92       20.55      4.85 o 
   6   4   6       17.89       16.61      2.50 o 
  -7   5   6       65.41       67.24      4.08 o 
  -6   5   6       53.08       53.21      3.00 o 
  -5   5   6       55.89       53.09      3.70 o 
  -4   5   6       80.50       94.09      6.28 o 
  -3   5   6       52.81       51.46      3.16 o 
  -2   5   6       92.65       83.39      3.71 o 
  -1   5   6        0.26        1.24      0.85 o 
   0   5   6        0.09       -0.24      0.54 o 
   1   5   6        0.00        0.33      0.44 o 
   2   5   6      139.62      141.56      3.97 o 
   3   5   6       11.70       11.60      1.47 o 
   4   5   6        2.91        4.47      1.19 o 
   5   5   6       50.91       51.24      3.75 o 
  -6   6   6       82.04       88.50      5.12 o 
  -5   6   6       87.35       81.31      6.51 o 
  -4   6   6      120.41      111.72      5.13 o 
  -3   6   6      190.23      202.89      6.73 o 
  -2   6   6       53.92       58.97      3.50 o 
  -1   6   6       19.08       24.70      4.55 o 
   0   6   6        2.79        1.32      0.73 o 
   1   6   6       21.07       22.02      1.25 o 
   2   6   6       44.62       45.68      2.14 o 
   3   6   6       38.09       38.23      2.56 o 
   4   6   6      110.85      106.42      4.03 o 
  -4   7   6       12.72       17.53      5.09 o 
  -3   7   6       14.79       14.97      2.51 o 
  -2   7   6        0.00       -0.65      1.19 o 
  -1   7   6        2.95        1.71      0.77 o 
   0   7   6        0.00       -0.14      1.58 o 
   1   7   6        0.24        1.89      0.93 o 
   2   7   6        4.87        4.47      1.20 o 
  -9   1   7        0.29        1.06      1.40 o 
  -8   1   7       22.25       22.04      2.62 o 
  -7   1   7        8.90       11.76      1.93 o 
  -6   1   7        8.00        8.85      1.65 o 
  -5   1   7       43.41       41.57      2.70 o 
  -4   1   7      601.01      620.28      9.05 o 
  -3   1   7      337.82      360.21      4.92 o 
  -2   1   7      941.28     1007.80      9.50 o 
  -1   1   7      620.93      699.36      6.12 o 
   0   1   7       73.30       85.24      1.38 o 
   1   1   7       27.75       29.08      1.01 o 
   2   1   7        2.00        2.86      0.77 o 
   3   1   7       25.87       25.22      3.15 o 
   4   1   7       26.37       24.67      2.24 o 
   5   1   7        0.81        0.66      1.17 o 
   6   1   7        7.18        8.39      1.81 o 
  -8   2   7        6.62        7.88      1.93 o 
  -7   2   7       16.04       15.47      2.27 o 
  -6   2   7        8.48        6.80      1.17 o 
  -5   2   7        3.49        1.92      0.88 o 
  -4   2   7       74.65       71.53      2.38 o 
  -3   2   7      122.17      139.29      3.21 o 
  -2   2   7       49.77       49.22      1.04 o 
  -1   2   7      332.09      353.64      3.65 o 
   0   2   7       53.12       50.12      1.13 o 
   1   2   7      166.53      157.42      2.01 o 
   2   2   7      100.12       98.44      2.58 o 
   3   2   7       76.60       74.41      4.67 o 
   4   2   7       41.80       44.91      4.66 o 
   5   2   7       14.71       16.90      2.20 o 
   6   2   7        7.69        7.82      1.85 o 
  -8   3   7       42.39       45.10      6.66 o 
  -7   3   7       47.48       42.36      2.52 o 
  -6   3   7       59.61       62.24      2.65 o 
  -5   3   7      146.91      154.21      3.94 o 
  -4   3   7       60.13       66.00      3.92 o 
  -3   3   7       24.67       29.98      1.57 o 
  -2   3   7      222.66      238.42      4.46 o 
  -1   3   7       82.20       84.00      1.73 o 
   0   3   7      415.74      422.91      4.76 o 
   1   3   7      591.31      577.93      5.66 o 
   2   3   7      297.44      289.85      5.38 o 
   3   3   7      206.27      199.75      6.31 o 
   4   3   7       19.81       20.97      2.26 o 
   5   3   7        2.39        4.44      1.40 o 
   6   3   7        7.63       10.44      2.11 o 
  -7   4   7       11.53       13.32      1.79 o 
  -6   4   7       44.84       44.32      3.32 o 
  -5   4   7        0.82        1.51      1.11 o 
  -4   4   7       42.17       43.41      2.47 o 
  -3   4   7       50.32       49.85      3.15 o 
  -2   4   7      179.42      178.48      7.27 o 
  -1   4   7      209.24      212.00      4.62 o 
   0   4   7      183.32      173.13      3.29 o 
   1   4   7      174.93      181.50      2.71 o 
   2   4   7      218.35      202.36      5.90 o 
   3   4   7      113.42      110.14      3.45 o 
   4   4   7       84.03       90.17      4.18 o 
   5   4   7       30.59       31.74      3.07 o 
  -7   5   7        8.23        7.89      1.69 o 
  -6   5   7       43.53       49.80      3.88 o 
  -5   5   7      137.51      133.62      5.53 o 
  -4   5   7      279.84      272.66     11.14 o 
  -3   5   7      441.50      456.98     14.69 o 
  -2   5   7      343.19      340.39      6.29 o 
  -1   5   7      495.48      494.64      8.09 o 
   0   5   7      113.95      119.97      2.94 o 
   1   5   7       77.89       74.37      1.83 o 
   2   5   7       22.48       23.32      1.54 o 
   3   5   7       21.55       21.57      1.94 o 
   4   5   7        8.91        5.55      2.26 o 
  -5   6   7        6.26        5.67      1.96 o 
  -4   6   7        0.80        1.08      1.38 o 
  -3   6   7       23.01       21.58      2.60 o 
  -2   6   7       14.76       12.32      2.03 o 
  -1   6   7       52.28       52.77      3.37 o 
   0   6   7       84.10       80.52      2.41 o 
   1   6   7       39.12       39.97      2.01 o 
   2   6   7      131.82      133.10      3.49 o 
   3   6   7       73.15       72.17      3.55 o 
  -4   7   7       18.57       16.46      4.46 o 
  -3   7   7        8.79        7.08      2.05 o 
  -2   7   7       42.25       43.63      4.56 o 
  -1   7   7       21.00       18.65      1.69 o 
   0   7   7       38.58       43.98      2.11 o 
   1   7   7       60.72       60.02      3.65 o 
  -9   0   8        2.97        1.56      1.96 o 
  -8   0   8      115.61      114.79      7.14 o 
  -7   0   8       79.07       80.07      5.72 o 
  -6   0   8      442.10      459.60     14.47 o 
  -5   0   8     1237.61     1222.83     28.85 o 
  -4   0   8     1571.01     1513.45     22.94 o 
  -3   0   8     4076.03     3889.23     77.87 o 
  -2   0   8      288.34      315.18      4.59 o 
  -1   0   8     1247.38     1278.18     14.88 o 
   0   0   8       36.50       44.84      1.29 o 
   1   0   8     2817.69     2837.10     54.39 o 
   2   0   8       95.93       95.51      4.76 o 
   3   0   8      873.99      846.00     20.42 o 
   4   0   8      662.80      630.19     17.19 o 
   5   0   8        7.14        5.32      2.10 o 
   6   0   8      147.43      165.37      8.45 o 
  -9   1   8       75.74       78.93      4.57 o 
  -8   1   8       54.54       56.00      5.37 o 
  -7   1   8        0.14       -0.31      1.03 o 
  -6   1   8       24.28       19.04      2.19 o 
  -5   1   8        9.89       10.05      0.91 o 
  -4   1   8       90.21       83.28      2.56 o 
  -3   1   8      235.45      260.25      3.98 o 
  -2   1   8      167.35      212.45      2.87 o 
  -1   1   8      168.08      223.19      3.70 o 
   0   1   8     1714.97     1725.00     13.93 o 
   1   1   8      595.81      540.80      6.33 o 
   2   1   8      696.58      667.09     11.59 o 
   3   1   8     1010.70      983.71     19.63 o 
   4   1   8        0.38        0.16      1.19 o 
   5   1   8        1.62        2.46      1.24 o 
   6   1   8        1.08        2.01      1.40 o 
  -8   2   8       98.64      105.26      5.05 o 
  -7   2   8      139.36      142.05      9.68 o 
  -6   2   8       39.96       42.49      3.07 o 
  -5   2   8      238.81      223.80      4.86 o 
  -4   2   8      464.56      456.32      7.40 o 
  -3   2   8      126.94      104.69      2.77 o 
  -2   2   8      533.39      523.60      5.08 o 
  -1   2   8      388.70      416.14      4.23 o 
   0   2   8       10.12       10.00      0.82 o 
   1   2   8        7.06       12.20      0.82 o 
   2   2   8        5.54        6.43      0.59 o 
   3   2   8       84.62       80.43      3.49 o 
   4   2   8      203.88      210.65      9.42 o 
   5   2   8       60.74       71.17      4.96 o 
   6   2   8       88.51       97.13      5.38 o 
  -8   3   8       14.24       17.62      2.66 o 
  -7   3   8        0.04       -0.33      1.19 o 
  -6   3   8       22.96       20.70      2.25 o 
  -5   3   8        3.09        2.28      0.95 o 
  -4   3   8       17.20       16.79      1.41 o 
  -3   3   8       12.61        9.99      1.99 o 
  -2   3   8       81.48       94.76      2.86 o 
  -1   3   8      215.21      214.68      2.77 o 
   0   3   8      604.76      574.48      7.05 o 
   1   3   8      672.39      667.77      8.10 o 
   2   3   8      721.76      725.33     10.23 o 
   3   3   8      493.85      505.92     10.43 o 
   4   3   8       53.18       59.51      6.22 o 
   5   3   8        3.54        5.09      1.56 o 
   6   3   8        0.17        0.05      1.39 o 
  -7   4   8       14.32       12.08      1.69 o 
  -6   4   8      122.87      117.95      5.20 o 
  -5   4   8      182.82      190.72      9.52 o 
  -4   4   8      624.03      572.16      9.18 o 
  -3   4   8      642.76      635.35      9.67 o 
  -2   4   8      185.06      179.68      4.12 o 
  -1   4   8      237.08      218.57      3.40 o 
   0   4   8       31.25       31.92      1.47 o 
   1   4   8      280.49      268.05      4.51 o 
   2   4   8       53.60       55.97      3.05 o 
   3   4   8      153.62      164.00      7.63 o 
   4   4   8      155.20      152.57      5.59 o 
   5   4   8        0.27       -0.45      1.11 o 
  -7   5   8       13.52       18.39      2.23 o 
  -6   5   8        4.76        6.15      1.95 o 
  -5   5   8       47.49       53.24      3.83 o 
  -4   5   8        1.09        1.58      1.26 o 
  -3   5   8       28.49       17.49      2.20 o 
  -2   5   8       20.99       22.14      1.67 o 
  -1   5   8       13.99       15.44      1.21 o 
   0   5   8      523.60      524.55      6.54 o 
   1   5   8      220.20      222.53      5.77 o 
   2   5   8      258.34      260.51      5.73 o 
   3   5   8      385.25      411.96      7.53 o 
   4   5   8        6.06        6.01      1.71 o 
  -5   6   8       12.25       10.85      2.35 o 
  -4   6   8        2.03        2.23      1.52 o 
  -3   6   8       23.84       19.38      2.53 o 
  -2   6   8       12.68       12.35      1.98 o 
  -1   6   8       46.71       49.08      6.82 o 
   0   6   8       16.62       15.16      1.72 o 
   1   6   8        1.57        1.18      0.76 o 
   2   6   8       28.70       28.30      1.87 o 
   3   6   8        3.34        3.82      1.01 o 
  -3   7   8        0.56        0.17      1.36 o 
  -2   7   8        0.45        0.20      1.32 o 
  -1   7   8       14.49       19.22      1.65 o 
   0   7   8       61.15       66.75      5.68 o 
   1   7   8       49.01       48.99      3.31 o 
  -9   1   9        0.02        1.12      1.50 o 
  -8   1   9       11.20        7.98      1.90 o 
  -7   1   9        0.13        0.40      1.04 o 
  -6   1   9      102.86      104.94      4.38 o 
  -5   1   9       55.78       52.98      2.24 o 
  -4   1   9       35.37       36.24      1.48 o 
  -3   1   9       44.44       52.24      2.01 o 
  -2   1   9      207.31      199.39      2.45 o 
  -1   1   9      193.17      190.39      2.38 o 
   0   1   9      472.92      473.53      5.01 o 
   1   1   9      386.95      389.83      5.01 o 
   2   1   9      171.51      173.81      4.91 o 
   3   1   9       31.79       29.30      3.84 o 
   4   1   9        9.17        9.60      2.42 o 
   5   1   9        0.04       -0.87      1.00 o 
   6   1   9        3.11        2.55      1.48 o 
  -8   2   9        0.05       -0.13      1.18 o 
  -7   2   9        0.26        0.59      1.11 o 
  -6   2   9        0.09       -1.22      0.81 o 
  -5   2   9       65.86       66.34      2.57 o 
  -4   2   9       56.73       53.98      2.75 o 
  -3   2   9      415.45      448.86      6.08 o 
  -2   2   9      353.70      371.24      3.95 o 
  -1   2   9      443.97      457.16      4.64 o 
   0   2   9      341.65      354.16      4.13 o 
   1   2   9      114.22      107.61      2.23 o 
   2   2   9       81.62       72.58      3.18 o 
   3   2   9        4.58        5.76      1.32 o 
   4   2   9        2.73        2.44      1.40 o 
   5   2   9        0.47        2.15      1.21 o 
   6   2   9        0.15        1.00      1.34 o 
  -8   3   9        2.14        1.36      1.44 o 
  -7   3   9        6.77        8.19      1.94 o 
  -6   3   9       10.05       12.33      1.53 o 
  -5   3   9       13.66       10.14      1.33 o 
  -4   3   9        0.57        0.80      0.72 o 
  -3   3   9       50.76       46.24      2.47 o 
  -2   3   9       13.24       11.78      0.94 o 
  -1   3   9        0.02       -0.09      0.45 o 
   0   3   9       63.71       63.02      1.77 o 
   1   3   9       12.09       10.56      1.14 o 
   2   3   9       63.84       65.29      3.09 o 
   3   3   9      120.09      120.26      4.54 o 
   4   3   9       54.79       55.82      4.70 o 
   5   3   9       68.90       73.86      4.07 o 
  -7   4   9        0.29        2.79      1.56 o 
  -6   4   9       14.81        8.37      1.95 o 
  -5   4   9        8.05        5.71      1.73 o 
  -4   4   9      249.52      253.16      5.44 o 
  -3   4   9      384.95      389.55      6.96 o 
  -2   4   9      436.97      435.24      7.33 o 
  -1   4   9      555.46      574.63      6.70 o 
   0   4   9      358.57      343.11      6.12 o 
   1   4   9      151.01      144.79      3.16 o 
   2   4   9       56.61       58.12      2.05 o 
   3   4   9        5.33        3.52      1.31 o 
   4   4   9        1.34        1.74      1.26 o 
   5   4   9        1.43        1.18      1.33 o 
  -7   5   9       54.30       52.68      3.19 o 
  -6   5   9       57.86       55.12      4.16 o 
  -5   5   9      127.81      144.74      5.97 o 
  -4   5   9      100.15      100.55      6.49 o 
  -3   5   9       37.31       36.84      2.84 o 
  -2   5   9        0.19       -0.46      0.67 o 
  -1   5   9      106.98      106.30      2.55 o 
   0   5   9      147.83      140.94      3.83 o 
   1   5   9      326.17      342.06      6.66 o 
   2   5   9      183.56      177.71      3.93 o 
   3   5   9       93.01       92.86      7.47 o 
   4   5   9       62.50       73.17      7.37 o 
  -5   6   9       11.08       15.67      2.71 o 
  -4   6   9       72.00       70.05      6.21 o 
  -3   6   9      151.62      157.56      6.02 o 
  -2   6   9      260.93      267.39      7.69 o 
  -1   6   9      195.99      195.55      9.38 o 
   0   6   9      162.84      168.35      3.86 o 
   1   6   9       74.17       75.95      3.65 o 
   2   6   9        5.18        5.30      1.08 o 
  -3   7   9       18.12       15.96      2.66 o 
  -2   7   9       13.78       17.57      2.67 o 
  -1   7   9        6.94        2.75      2.03 o 
   0   7   9        8.03        6.49      2.61 o 
  -9   0  10       76.78       76.67      6.81 o 
  -8   0  10      207.03      217.27     10.46 o 
  -7   0  10      594.39      563.14     17.76 o 
  -6   0  10      691.99      666.70     19.04 o 
  -5   0  10      721.63      707.76     12.95 o 
  -4   0  10      299.67      303.91      6.80 o 
  -3   0  10       65.49       67.67      1.78 o 
  -2   0  10      367.61      372.33      7.15 o 
  -1   0  10     2342.62     2248.43     25.46 o 
   0   0  10      212.58      187.60      4.49 o 
   1   0  10     1325.69     1396.05     29.43 o 
   2   0  10      261.30      266.57      9.14 o 
   3   0  10      130.78      128.93      6.39 o 
   4   0  10       54.27       51.25      4.64 o 
   5   0  10        4.47        3.45      1.94 o 
   6   0  10        9.66        5.49      2.59 o 
  -9   1  10        0.17       -0.38      1.40 o 
  -8   1  10        9.33        7.26      1.81 o 
  -7   1  10      109.66      109.49      4.84 o 
  -6   1  10      698.61      683.25     13.80 o 
  -5   1  10     1153.07     1113.70     15.28 o 
  -4   1  10      966.94      949.25     11.17 o 
  -3   1  10      876.32      862.94     10.05 o 
  -2   1  10      657.59      645.11      6.04 o 
  -1   1  10       22.58       30.75      0.97 o 
   0   1  10       75.20       66.63      1.52 o 
   1   1  10      194.76      186.82      3.85 o 
   2   1  10       39.83       44.82      3.73 o 
   3   1  10       56.46       43.53      2.82 o 
   4   1  10        3.92        2.13      1.08 o 
   5   1  10       98.75      105.64      4.71 o 
  -8   2  10       45.01       50.14      3.82 o 
  -7   2  10      105.79      102.28      4.78 o 
  -6   2  10      270.44      256.43      5.72 o 
  -5   2  10       20.47       26.22      1.84 o 
  -4   2  10      119.45      113.34      3.23 o 
  -3   2  10      239.50      245.03      4.79 o 
  -2   2  10      294.24      285.25      3.35 o 
  -1   2  10       24.33       28.30      0.95 o 
   0   2  10      106.77      100.94      1.99 o 
   1   2  10      585.50      565.61      8.18 o 
   2   2  10       61.96       72.95      3.29 o 
   3   2  10       33.30       34.86      2.68 o 
   4   2  10       98.77      106.27      4.55 o 
   5   2  10       19.66       13.89      4.86 o 
  -8   3  10        7.77        5.93      2.42 o 
  -7   3  10       40.77       37.58      4.25 o 
  -6   3  10      289.09      272.30      6.07 o 
  -5   3  10      855.64      819.21     21.17 o 
  -4   3  10      230.51      225.21      4.96 o 
  -3   3  10      653.40      624.16      9.48 o 
  -2   3  10      282.87      279.57      3.95 o 
  -1   3  10       68.72       66.65      1.51 o 
   0   3  10      131.36      136.89      3.32 o 
   1   3  10        8.85        7.71      1.09 o 
   2   3  10        2.41       -0.41      0.72 o 
   3   3  10       26.11       23.66      2.93 o 
   4   3  10        0.48        0.52      1.09 o 
   5   3  10       26.80       31.65      3.21 o 
  -7   4  10       77.57       74.22      4.81 o 
  -6   4  10      164.15      158.80      6.16 o 
  -5   4  10      104.48      118.52      3.74 o 
  -4   4  10        0.40        0.16      0.77 o 
  -3   4  10        0.96        0.86      0.78 o 
  -2   4  10      599.14      598.24      9.33 o 
  -1   4  10      904.45      889.07      9.46 o 
   0   4  10      403.35      401.40      6.88 o 
   1   4  10      778.20      782.39     11.41 o 
   2   4  10      164.28      166.53      5.51 o 
   3   4  10        0.55       -0.27      1.04 o 
   4   4  10       24.05       23.71      2.76 o 
  -6   5  10       55.32       58.88      5.83 o 
  -5   5  10      128.42      110.76      5.17 o 
  -4   5  10      117.27      106.34      8.44 o 
  -3   5  10       38.23       35.16      2.20 o 
  -2   5  10       77.41       75.99      2.86 o 
  -1   5  10       23.44       20.68      1.96 o 
   0   5  10        0.00        0.20      0.72 o 
   1   5  10       42.73       44.94      2.40 o 
   2   5  10       11.80       13.67      2.13 o 
   3   5  10       17.23       17.40      2.50 o 
  -5   6  10        4.35        2.85      1.77 o 
  -4   6  10        0.07        0.08      1.43 o 
  -3   6  10        2.98        2.22      1.55 o 
  -2   6  10       46.32       46.59      5.57 o 
  -1   6  10       69.41       68.15      3.46 o 
   0   6  10       19.56       22.58      2.46 o 
   1   6  10      109.73      111.23      3.82 o 
   2   6  10       40.59       43.45      3.42 o 
  -2   7  10        0.13       -0.85      1.39 o 
  -9   1  11        1.13        1.34      1.57 o 
  -8   1  11       29.33       31.87      3.17 o 
  -7   1  11       32.11       33.75      3.05 o 
  -6   1  11        2.15        2.06      0.86 o 
  -5   1  11        5.73        3.76      0.79 o 
  -4   1  11      119.07      119.35      2.81 o 
  -3   1  11      212.63      204.38      3.98 o 
  -2   1  11      188.84      187.05      2.51 o 
  -1   1  11      335.59      329.15      4.00 o 
   0   1  11       57.63       61.99      3.26 o 
   1   1  11       14.05       16.84      1.70 o 
   2   1  11        0.76        0.76      0.65 o 
   3   1  11        1.58        4.66      1.27 o 
   4   1  11        8.24        5.49      1.40 o 
   5   1  11        0.06        2.13      1.30 o 
  -8   2  11        0.83       -0.44      1.82 o 
  -7   2  11       15.57       17.55      2.48 o 
  -6   2  11        0.36        1.11      0.79 o 
  -5   2  11        0.01       -0.90      0.60 o 
  -4   2  11        6.12        6.61      0.89 o 
  -3   2  11       36.54       29.93      1.97 o 
  -2   2  11        6.20        3.97      0.58 o 
  -1   2  11       70.34       64.82      1.62 o 
   0   2  11       32.20       33.46      1.26 o 
   1   2  11       47.54       49.66      1.97 o 
   2   2  11       49.94       48.24      2.92 o 
   3   2  11       42.24       43.78      5.13 o 
   4   2  11       44.57       46.17      3.42 o 
   5   2  11       17.10       15.77      3.24 o 
  -8   3  11        0.01        0.38      1.44 o 
  -7   3  11        0.98        1.09      1.39 o 
  -6   3  11        6.40        5.01      1.95 o 
  -5   3  11       49.74       57.30      3.07 o 
  -4   3  11       23.79       26.40      1.84 o 
  -3   3  11        4.30        4.35      1.01 o 
  -2   3  11       32.33       33.35      1.33 o 
  -1   3  11        1.40        1.57      0.50 o 
   0   3  11       28.03       28.93      1.99 o 
   1   3  11      122.59      117.88      4.20 o 
   2   3  11       84.57       69.39      3.37 o 
   3   3  11      111.65      110.57      5.77 o 
   4   3  11       57.56       56.23      3.83 o 
  -7   4  11        8.39        7.62      2.12 o 
  -6   4  11       74.29       82.59      4.57 o 
  -5   4  11       54.01       60.48      2.78 o 
  -4   4  11        8.83        9.95      1.84 o 
  -3   4  11       28.76       36.83      2.14 o 
  -2   4  11        5.65        5.03      0.85 o 
  -1   4  11       17.58       14.71      2.11 o 
   0   4  11       24.76       23.74      1.51 o 
   1   4  11       51.05       51.02      3.00 o 
   2   4  11       60.34       67.39      3.52 o 
   3   4  11       70.99       69.19      3.98 o 
   4   4  11       60.83       58.76      4.07 o 
  -6   5  11        1.74        2.42      1.65 o 
  -5   5  11       32.19       37.44      3.49 o 
  -4   5  11       64.74       64.44      3.91 o 
  -3   5  11      232.63      250.56      5.63 o 
  -2   5  11      193.17      184.19      4.63 o 
  -1   5  11      197.48      212.05      5.09 o 
   0   5  11      158.22      163.34      3.70 o 
   1   5  11       40.49       40.70      3.42 o 
   2   5  11       54.59       65.44      3.86 o 
   3   5  11        8.16        5.66      1.76 o 
  -5   6  11       68.08       73.70      4.86 o 
  -4   6  11       77.71       77.36      6.36 o 
  -3   6  11       47.35       47.27      3.62 o 
  -2   6  11       12.90        8.98      2.84 o 
  -1   6  11       10.65       13.26      2.04 o 
   0   6  11        1.66        2.67      1.09 o 
   1   6  11        1.76        1.29      1.45 o 
  -8   0  12        9.72       10.46      2.95 o 
  -7   0  12      149.50      145.68      8.08 o 
  -6   0  12       88.19       92.98      3.96 o 
  -5   0  12      358.33      338.96      7.89 o 
  -4   0  12      694.49      641.92     11.84 o 
  -3   0  12      621.74      603.39     10.92 o 
  -2   0  12     1118.66     1045.33     13.05 o 
  -1   0  12     2251.76     2189.03     30.72 o 
   0   0  12     1449.41     1465.11     21.86 o 
   1   0  12      395.60      367.64      7.78 o 
   2   0  12      338.21      334.88     11.03 o 
   3   0  12        3.25        3.69      1.70 o 
   4   0  12       87.46       90.05      6.02 o 
   5   0  12       18.15       14.19      3.20 o 
  -8   1  12      237.81      228.70      7.73 o 
  -7   1  12      195.38      193.86      6.70 o 
  -6   1  12      159.42      162.14      4.83 o 
  -5   1  12      550.86      525.19      7.57 o 
  -4   1  12      124.43      125.27      3.86 o 
  -3   1  12       12.15       12.59      0.88 o 
  -2   1  12      163.13      159.04      2.66 o 
  -1   1  12        8.88        6.90      0.70 o 
   0   1  12      102.70      104.77      2.48 o 
   1   1  12        0.27        4.99      2.41 o 
   2   1  12       96.53      104.30      3.13 o 
   3   1  12      184.59      202.87      6.17 o 
   4   1  12       37.99       43.33      3.33 o 
   5   1  12       71.35       87.95     13.53 o 
  -8   2  12       20.30       19.55      2.71 o 
  -7   2  12      227.69      223.15      7.38 o 
  -6   2  12       50.35       48.19      2.58 o 
  -5   2  12        1.15        1.26      0.73 o 
  -4   2  12      233.21      226.61      4.27 o 
  -3   2  12       36.25       33.60      1.35 o 
  -2   2  12      113.40      110.75      2.27 o 
  -1   2  12     1425.69     1400.14     13.33 o 
   0   2  12      438.25      424.98      5.94 o 
   1   2  12     1008.73      943.21     15.85 o 
   2   2  12      567.91      547.84     17.23 o 
   3   2  12        5.38        4.27      1.35 o 
   4   2  12        0.49        0.24      0.94 o 
  -8   3  12       89.46       91.79      5.10 o 
  -7   3  12      130.11      128.42      4.28 o 
  -6   3  12       26.25       31.76      2.80 o 
  -5   3  12      207.98      198.50      4.96 o 
  -4   3  12       69.42       68.52      2.73 o 
  -3   3  12      101.90      102.76      2.95 o 
  -2   3  12      102.50      108.28      2.44 o 
  -1   3  12      113.50      113.44      4.01 o 
   0   3  12      180.19      172.95      4.13 o 
   1   3  12        0.02       -0.81      0.82 o 
   2   3  12      191.28      193.23      5.99 o 
   3   3  12       88.03       85.45      4.79 o 
   4   3  12       46.66       51.11      3.76 o 
  -7   4  12       11.20       10.99      2.31 o 
  -6   4  12       20.38       20.58      2.76 o 
  -5   4  12        6.39        6.98      2.01 o 
  -4   4  12      111.59      112.83      3.62 o 
  -3   4  12       62.66       66.82      2.71 o 
  -2   4  12       60.46       65.00      2.61 o 
  -1   4  12      559.07      582.07      9.41 o 
   0   4  12      145.44      136.02      3.24 o 
   1   4  12       89.15       93.63      3.99 o 
   2   4  12       71.88       75.53      3.82 o 
   3   4  12       11.95       10.26      1.99 o 
  -6   5  12       12.38       13.99      2.62 o 
  -5   5  12       22.87       29.72      4.28 o 
  -4   5  12        1.40       -0.51      1.26 o 
  -3   5  12       10.46        9.74      1.44 o 
  -2   5  12        2.02        1.86      1.11 o 
  -1   5  12       16.77       14.19      1.61 o 
   0   5  12       88.47       84.66      3.17 o 
   1   5  12        9.82        8.28      1.68 o 
   2   5  12       29.67       32.27     10.11 o 
  -4   6  12        5.63        5.20      2.51 o 
  -3   6  12       69.93       74.09      8.58 o 
  -2   6  12        3.83       -2.12      1.41 o 
  -1   6  12       32.59       37.56      3.00 o 
   0   6  12       30.88       23.80      2.79 o 
  -8   1  13        3.37        5.05      1.73 o 
  -7   1  13        2.43        2.54      1.32 o 
  -6   1  13       14.64       14.72      1.61 o 
  -5   1  13       95.33       92.79      2.72 o 
  -4   1  13       16.03       15.96      1.43 o 
  -3   1  13      128.36      123.79      2.83 o 
  -2   1  13        0.29        0.69      0.49 o 
  -1   1  13       25.62       21.99      1.73 o 
   0   1  13       37.50       37.89      1.62 o 
   1   1  13      115.42      111.73      4.65 o 
   2   1  13       78.81       79.74      2.86 o 
   3   1  13       27.25       27.93      4.47 o 
   4   1  13       10.61        8.17      1.73 o 
  -8   2  13       14.73       12.36      2.34 o 
  -7   2  13        2.28        0.86      0.96 o 
  -6   2  13       48.33       45.65      2.56 o 
  -5   2  13        3.17        5.95      2.24 o 
  -4   2  13       19.35       19.12      1.40 o 
  -3   2  13        4.26        6.02      0.76 o 
  -2   2  13       24.32       25.87      1.42 o 
  -1   2  13       11.82       13.46      1.08 o 
   0   2  13       72.85       81.68      2.33 o 
   1   2  13       52.12       49.12      3.45 o 
   2   2  13       41.11       39.20      2.87 o 
   3   2  13       23.36       21.20      2.45 o 
   4   2  13        9.07       10.37      3.79 o 
  -8   3  13        0.01        3.14      2.59 o 
  -7   3  13        3.27        3.20      1.16 o 
  -6   3  13        0.11        1.06      0.90 o 
  -5   3  13        2.36        2.40      1.59 o 
  -4   3  13        0.35        0.59      0.75 o 
  -3   3  13        0.06        0.38      0.59 o 
  -2   3  13        0.02       -0.17      0.54 o 
  -1   3  13       13.17       17.00      1.51 o 
   0   3  13        0.31        0.80      0.72 o 
   1   3  13        0.49        0.36      0.97 o 
   2   3  13        2.63        4.53      1.30 o 
   3   3  13       27.02       31.44      2.94 o 
  -7   4  13       38.51       54.30      5.95 o 
  -6   4  13        9.07       10.62      1.80 o 
  -5   4  13       46.68       52.00      2.75 o 
  -4   4  13        9.78        8.89      1.40 o 
  -3   4  13        1.01        0.89      0.94 o 
  -2   4  13       10.91        9.86      1.34 o 
  -1   4  13       83.95       80.75      2.99 o 
   0   4  13      110.53      118.22      4.58 o 
   1   4  13      124.24      127.84      5.86 o 
   2   4  13       76.38       64.49      4.99 o 
   3   4  13       45.47       43.88      3.58 o 
  -6   5  13       47.96       60.57      4.50 o 
  -5   5  13      121.76      139.02      6.05 o 
  -4   5  13      176.69      186.66      5.07 o 
  -3   5  13      139.36      151.54      5.36 o 
  -2   5  13      119.36      125.72      4.82 o 
  -1   5  13        4.68        4.60      1.30 o 
   0   5  13        0.00        0.50      0.95 o 
   1   5  13       27.99       31.83      2.88 o 
   2   5  13       72.03       83.51      6.23 o 
  -4   6  13        7.04        4.55      4.52 o 
  -3   6  13        1.34        2.74      2.27 o 
  -2   6  13       18.68       15.74      2.88 o 
  -1   6  13       51.03       50.12      3.45 o 
   0   6  13       69.19       64.28      6.78 o 
  -8   0  14       39.37       46.95      5.47 o 
  -7   0  14      454.68      444.66     15.73 o 
  -6   0  14      774.71      733.46     14.37 o 
  -5   0  14      367.94      369.92      8.60 o 
  -4   0  14      840.96      786.18     14.08 o 
  -3   0  14      153.18      148.98      4.51 o 
  -2   0  14        6.39        9.25      1.92 o 
  -1   0  14        0.01        0.21      0.96 o 
   0   0  14       46.26       52.89      3.61 o 
   1   0  14       37.20       43.00      2.69 o 
   2   0  14       86.32       96.21      7.42 o 
   3   0  14       26.14       32.49      4.10 o 
   4   0  14       19.64       31.15      4.37 o 
  -8   1  14       18.82       18.51      3.05 o 
  -7   1  14      109.77      102.81      6.00 o 
  -6   1  14       17.81       20.27      2.22 o 
  -5   1  14       59.03       58.91      2.23 o 
  -4   1  14      156.71      154.16      3.44 o 
  -3   1  14     1556.97     1452.51     16.04 o 
  -2   1  14     1246.33     1236.71     15.72 o 
  -1   1  14     1087.47     1089.27     12.23 o 
   0   1  14      813.32      742.18      9.26 o 
   1   1  14      167.84      168.56      3.62 o 
   2   1  14       20.10       23.86      1.88 o 
   3   1  14        2.49        2.32      1.06 o 
   4   1  14        2.57        4.08      1.49 o 
  -8   2  14       18.57       21.65      2.97 o 
  -7   2  14      108.96       99.01      4.31 o 
  -6   2  14      335.63      327.46      7.00 o 
  -5   2  14       26.73       26.27      1.70 o 
  -4   2  14      145.28      141.15      3.39 o 
  -3   2  14      273.12      280.52      4.25 o 
  -2   2  14        7.29        5.31      0.86 o 
  -1   2  14      171.20      166.63      4.01 o 
   0   2  14       65.33       59.94      2.06 o 
   1   2  14       17.04       14.13      1.99 o 
   2   2  14        1.00        1.86      1.09 o 
   3   2  14       43.99       54.68      3.65 o 
  -7   3  14       75.79       76.47      3.43 o 
  -6   3  14        4.56        2.94      1.19 o 
  -5   3  14       28.16       25.46      2.05 o 
  -4   3  14       13.06        8.59      1.31 o 
  -3   3  14      583.53      597.57      8.18 o 
  -2   3  14      766.62      744.64      9.52 o 
  -1   3  14      227.13      218.70     11.58 o 
   0   3  14      492.34      485.66      8.31 o 
   1   3  14       45.72       42.46      2.39 o 
   2   3  14        0.19       -0.35      0.88 o 
   3   3  14        3.77        1.82      1.26 o 
  -7   4  14      140.02      150.35     10.64 o 
  -6   4  14      191.02      195.93     12.43 o 
  -5   4  14      130.32      130.35      4.61 o 
  -4   4  14      120.81      131.19      4.11 o 
  -3   4  14       53.63       59.35      3.76 o 
  -2   4  14       16.46       16.41      1.65 o 
  -1   4  14       18.69       15.65      2.05 o 
   0   4  14       18.92       16.76      7.62 o 
   1   4  14       81.18       80.94      3.19 o 
   2   4  14       32.60       34.26      3.14 o 
  -5   5  14       17.11       25.02      3.26 o 
  -4   5  14        0.15        0.56      1.09 o 
  -3   5  14       94.89       92.48      4.28 o 
  -2   5  14       91.16       85.57      7.53 o 
  -1   5  14       77.35       75.36      8.38 o 
   0   5  14       43.58       38.74      3.17 o 
   1   5  14        6.48        5.55      1.59 o 
  -8   1  15       11.38       13.20      3.07 o 
  -7   1  15       96.07       95.36      3.76 o 
  -6   1  15       22.46       20.79      2.46 o 
  -5   1  15       56.93       60.77      2.45 o 
  -4   1  15       14.07       12.30      1.20 o 
  -3   1  15       27.55       26.19      1.78 o 
  -2   1  15        7.45        6.82      1.03 o 
  -1   1  15       84.90       88.50      2.90 o 
   0   1  15       39.73       43.14      2.17 o 
   1   1  15        7.23        7.13      1.01 o 
   2   1  15        3.79        3.59      1.03 o 
   3   1  15        0.01        0.53      0.98 o 
  -8   2  15        2.83        1.81      2.54 o 
  -7   2  15        0.35        0.65      0.99 o 
  -6   2  15        6.51        7.60      1.96 o 
  -5   2  15        0.04        0.10      0.62 o 
  -4   2  15       19.81       17.99      1.43 o 
  -3   2  15        1.51        1.21      0.76 o 
  -2   2  15        0.30        0.00      0.60 o 
  -1   2  15        0.17       -0.36      0.64 o 
   0   2  15        8.43        5.63      2.50 o 
   1   2  15        0.01        0.61      0.72 o 
   2   2  15        3.38        3.84      1.24 o 
   3   2  15        1.77        3.20      1.70 o 
  -7   3  15       19.36       22.07      2.23 o 
  -6   3  15       47.72       52.41      4.40 o 
  -5   3  15       34.59       35.64      2.38 o 
  -4   3  15       16.10       18.23      1.50 o 
  -3   3  15       38.57       39.41      1.95 o 
  -2   3  15       11.64       12.34      1.80 o 
  -1   3  15        0.36        0.19      0.92 o 
   0   3  15        2.51        2.80      1.17 o 
   1   3  15       10.19        8.13      1.38 o 
   2   3  15       25.19       27.80      2.84 o 
  -6   4  15       14.32       18.23      2.08 o 
  -5   4  15       73.02       83.84      4.28 o 
  -4   4  15       25.21       29.14      2.70 o 
  -3   4  15       34.28       38.82      3.13 o 
  -2   4  15       23.51       23.29      1.98 o 
  -1   4  15        2.60        5.26      1.40 o 
   0   4  15        0.51       -0.05      0.90 o 
   1   4  15        0.48       -0.51      0.93 o 
  -5   5  15       73.22       69.39     11.22 o 
  -4   5  15       19.21       26.58      2.73 o 
  -3   5  15        1.65       -1.77      1.61 o 
  -2   5  15       31.94       32.07      2.39 o 
  -1   5  15       56.52       59.92      4.88 o 
   0   5  15       75.93       76.28      4.12 o 
  -8   0  16       82.66       95.41      7.25 o 
  -7   0  16        3.21        1.44      1.21 o 
  -6   0  16       27.21       27.65      3.78 o 
  -5   0  16      149.74      133.75      4.86 o 
  -4   0  16      431.69      408.33      9.05 o 
  -3   0  16      285.72      278.79      9.93 o 
  -2   0  16      728.26      696.27     18.38 o 
  -1   0  16      244.27      241.47     13.05 o 
   0   0  16      294.76      318.92      8.10 o 
   1   0  16      180.69      173.38      7.82 o 
   2   0  16       74.73       84.41      3.99 o 
   3   0  16      181.89      189.10     20.11 o 
  -8   1  16      124.68      131.56      5.94 o 
  -7   1  16       57.02       56.15      3.13 o 
  -6   1  16       52.95       57.03      2.53 o 
  -5   1  16      250.71      247.25      4.90 o 
  -4   1  16       51.39       49.35      2.41 o 
  -3   1  16      208.28      197.72     15.34 o 
  -2   1  16      386.10      368.42      8.38 o 
  -1   1  16      202.23      206.99      4.76 o 
   0   1  16      154.59      147.75      3.68 o 
   1   1  16        5.09        2.48      0.82 o 
   2   1  16        1.13        1.33      0.98 o 
   3   1  16       37.72       37.65      2.86 o 
  -7   2  16        1.90        0.83      0.98 o 
  -6   2  16        0.20        0.71      1.33 o 
  -5   2  16       14.29       11.02      1.88 o 
  -4   2  16      144.02      139.23      4.06 o 
  -3   2  16       14.39       12.08      1.77 o 
  -2   2  16       20.82       20.17      1.70 o 
  -1   2  16       93.46       90.63      3.96 o 
   0   2  16       34.66       39.49      2.91 o 
   1   2  16      110.93      123.13      7.42 o 
   2   2  16      190.09      188.09      7.17 o 
  -7   3  16       34.51       28.25      2.47 o 
  -6   3  16       39.24       43.48      3.59 o 
  -5   3  16       80.65       79.93      3.31 o 
  -4   3  16       58.50       65.13      5.21 o 
  -3   3  16       48.64       52.23      2.59 o 
  -2   3  16      201.71      201.53      6.06 o 
  -1   3  16      133.13      132.02      4.94 o 
   0   3  16       25.48       22.58      2.46 o 
   1   3  16       14.62       11.79      1.57 o 
   2   3  16        6.22        7.28      1.37 o 
  -6   4  16       36.00       39.79      2.84 o 
  -5   4  16       11.58       13.87      2.29 o 
  -4   4  16       32.46       26.03      2.69 o 
  -3   4  16       43.48       40.96      3.16 o 
  -2   4  16       50.46       44.15      3.14 o 
  -1   4  16       26.01       25.53      2.67 o 
   0   4  16       15.49       13.62      2.40 o 
   1   4  16        4.99        2.79      2.24 o 
  -4   5  16        0.05        0.41      1.35 o 
  -3   5  16       35.76       43.99      4.14 o 
  -2   5  16       46.84       54.66      3.66 o 
  -1   5  16       34.86       36.52      3.20 o 
  -7   1  17        0.47        2.50      1.42 o 
  -6   1  17        5.34        3.68      0.96 o 
  -5   1  17       27.11       29.67      1.87 o 
  -4   1  17        8.79        6.28      1.53 o 
  -3   1  17       32.64       32.35      2.59 o 
  -2   1  17       38.63       47.56      4.59 o 
  -1   1  17        1.00        1.60      0.84 o 
   0   1  17        1.05        2.02      0.90 o 
   1   1  17        3.89        1.51      0.97 o 
   2   1  17        8.40        9.23      1.50 o 
  -7   2  17       18.94       17.79      7.37 o 
  -6   2  17       51.66       52.83      2.93 o 
  -5   2  17       58.04       64.22      2.93 o 
  -4   2  17       37.53       46.05      2.51 o 
  -3   2  17       60.89       61.01      3.58 o 
  -2   2  17       10.04       10.03      1.67 o 
  -1   2  17       13.98       16.03      2.16 o 
   0   2  17        0.06        0.89      1.05 o 
   1   2  17        1.66        1.82      1.01 o 
   2   2  17        1.47        2.11      1.16 o 
  -6   3  17        0.71        1.80      1.65 o 
  -5   3  17       19.14       19.54      2.45 o 
  -4   3  17        5.31        4.18      1.93 o 
  -3   3  17        0.07       -0.60      0.91 o 
  -2   3  17        0.02        0.46      0.99 o 
  -1   3  17       28.45       38.85      3.05 o 
   0   3  17       43.67       42.78      3.31 o 
   1   3  17       17.57       16.03      2.44 o 
  -5   4  17       64.37       64.30      4.92 o 
  -4   4  17       97.59      104.88      5.04 o 
  -3   4  17       23.39       23.24      3.65 o 
  -2   4  17       25.49       28.29      5.89 o 
  -1   4  17        7.25        4.67      1.42 o 
   0   4  17        2.71        2.04      1.30 o 
  -7   0  18        9.37       11.74      2.53 o 
  -6   0  18       90.73       91.96      4.39 o 
  -5   0  18      181.18      176.09      8.38 o 
  -4   0  18      680.51      649.30     18.43 o 
  -3   0  18      538.45      547.13     16.19 o 
  -2   0  18      351.72      366.13     12.48 o 
  -1   0  18       83.93       75.14      5.35 o 
   0   0  18        1.73        3.18      1.22 o 
   1   0  18        3.28        2.61      1.39 o 
  -7   1  18       89.40       98.09      3.93 o 
  -6   1  18       23.20       23.60      2.42 o 
  -5   1  18       23.23       25.11      2.10 o 
  -4   1  18       10.02       14.05      2.04 o 
  -3   1  18       11.71        9.89      1.74 o 
  -2   1  18       47.03       50.71      3.18 o 
  -1   1  18      127.55      139.86      5.08 o 
   0   1  18      142.23      146.52      4.32 o 
   1   1  18      253.34      275.90      6.38 o 
  -6   2  18       10.75       10.32      1.63 o 
  -5   2  18       53.47       57.20      3.24 o 
  -4   2  18      148.48      141.44      5.20 o 
  -3   2  18      359.00      363.08      8.89 o 
  -2   2  18      258.90      257.76      7.21 o 
  -1   2  18       78.63       71.63      3.72 o 
   0   2  18       74.19       77.13      4.06 o 
   1   2  18        2.59        2.65      1.70 o 
  -6   3  18       36.47       29.42      3.08 o 
  -5   3  18       39.80       47.47      3.52 o 
  -4   3  18       12.39       13.42      2.11 o 
  -3   3  18        9.61       16.23      3.25 o 
  -2   3  18       21.48       18.20      3.34 o 
  -1   3  18       21.19       22.04      2.92 o 
   0   3  18       36.34       40.18      3.37 o 
  -4   4  18      262.12      263.21     10.87 o 
  -3   4  18      207.22      194.34      9.50 o 
  -2   4  18      172.07      183.00      6.35 o 
  -6   1  19       48.35       46.49      2.85 o 
  -5   1  19       28.68       31.79      3.23 o 
  -4   1  19       65.07       65.51      3.83 o 
  -3   1  19        3.80        2.54      3.51 o 
  -2   1  19        1.02        1.28      1.21 o 
  -1   1  19        0.50        0.53      1.19 o 
   0   1  19        6.84        8.07      1.47 o 
  -6   2  19        0.02        0.57      1.03 o 
  -5   2  19        0.54        1.93      1.28 o 
  -4   2  19        3.29        1.92      1.26 o 
  -3   2  19       12.90       12.58      2.07 o 
  -2   2  19        7.70       12.67      2.09 o 
  -1   2  19       12.01       15.22      3.37 o 
   0   2  19        2.62        2.60      1.36 o 
  -5   3  19       46.78       56.06      3.73 o 
  -4   3  19       39.30       37.56      6.24 o 
  -3   3  19       77.42       90.92      6.29 o 
  -2   3  19       64.22       76.42      5.88 o 
  -1   3  19       32.36       32.18      3.13 o 
  -6   0  20      102.23      111.28      7.21 o 
  -5   0  20       73.14       67.16      5.68 o 
  -4   0  20        3.90        4.99      2.26 o 
  -3   0  20        0.13        1.50      1.68 o 
  -2   0  20        6.27        5.86      2.43 o 
  -1   0  20       63.15       49.16      5.07 o 
  -5   1  20       74.90       72.14      4.16 o 
  -4   1  20       98.24       88.87      4.45 o 
  -3   1  20       13.68       11.74      2.05 o 
  -2   1  20       14.22       15.15      2.28 o 
  -1   1  20       38.04       44.21      4.66 o 
  -5   2  20       47.72       58.46      3.92 o 
  -4   2  20       31.31       32.33      4.39 o 
  -3   2  20        6.09        3.45      2.03 o 
  -2   2  20       61.50       53.06      5.45 o 
  -4   1  21       10.38        8.50      2.08 o 
  -3   1  21        4.11        4.54      1.67 o 
                                                 
